# Supplementary material for: Selective enrichment, identification, and isolation of diclofenac, ibuprofen, and carbamazepine degrading bacteria from a groundwater biofilm
Source: Environ Sci Pollut Res Int. 2023 Jan 24;30(15):44518–35. doi: 10.1007/s11356-022-24975-6 (PMC10076411; doi:10.1007/s11356-022-24975-6)
Supplement: Supplementary file 3 — Supplementary file3 (XLSX 63 KB) [file 11356_2022_24975_MOESM3_ESM.xlsx]

## Sheet: Munka1
Selective enrichment, identification and isolation of diclofenac, ibuprofen and carbamazepine degrading bacteria from a groundwater biofilm
Márton Pápaia¥, Tibor BENEDEKa*¥, András Táncsicsa, Till L.V. Bornemannb, Julia Plewkab, Alexander J. Probstb, Daood Husseinc, Gergely Marótid,e, Ofir MENASHEf,g Balázs Kriszth,
aHungarian University of Agriculture and Life Sciences, Institute of Aquaculture and Environmental Safety, Department of Molecular Ecology, Gödöllő, H-2100, Páter K. u. 1, Hungary;
bGroup for Aquatic Microbial Ecology, Environmental Microbiology and Biotechnology, Faculty of Chemistry, University of Duisburg-Essen, Essen, Universitäts str. 5, 45141 Essen, Germany
cInstitute of Horticultural Sciences, Laboratories of Food Analysis, Hungarian University of Agriculture and Life Sciences, Gödöllő, Hungary
dInstitute of Plant Biology, Biological Research Center of the Hungarian Academy of Sciences, Temesvári krt. 62., Szeged, Hungary
eSeqomics Biotechnology Ltd., Mórahalom, Hungary
fWater Industry Engineering Department, The Engineering Faculty, , Kinneret Academic College on the Sea of Galilee, D.N. Emek Ha'Yarden 15132, Israel
gBioCastle Water Technologies Ltd., Tzemah, Israel
hHungarian University of Agriculture and Life Sciences, Institute of Aquaculture and Environmental Safety, Department of Environmental Safety, Gödöllő, H-2100, Páter K. u. 1, Hungary;
¥ Both authors contributed equally to this work
Journal: Environmental Science and Pollution Research
*E-mail address of the corresponding author: benedektibor001@gmail.com

## Sheet: Ferrovibrio sp. bin D_3
Ferrovibrio sp. bin D_3
MaGe Locus Tag	Gene	EC number	Product	Involved in xenobiotics biodegradation and metabolism	Best Hit (UniProt)
					Organism	Identity %	Database
FERD33_v1_1150021 FERD33_v1_1220089 FERD33_v1_490067 FERD33_v1_760006		3.1.1.45	putative carboxymethylenebutenolidase	Chlorocyclohexane and chlorobenzene degradation; Fluorobenzoate degradation; Toluene degradation	Azospirillum brasilense	56.7	SwissProt
FERD33_v1_530060	ysgA		putative dienelactone hydrolase		Methylorubrum extorquens	64.4	SwissProt
FERD33_v1_1190004 FERD33_v1_770005		3.8.1.2	(S)-2-haloacid dehalogenase 1	Chlorocyclohexane and chlorobenzene degradation; Chloroalkane and chloroalkene degradation	Oceanibacterium hippocampi	57.5	TrEMBL
FERD33_v1_550071	dhlA	3.8.1.5	Haloalkane dehalogenase	Chlorocyclohexane and chlorobenzene degradation	Xanthobacter autotrophicus	54	SwissProt
FERD33_v1_80064	fac-dex	3.8.1.3	Fluoroacetate dehalogenase	Chlorocyclohexane and chlorobenzene degradation; Chloroalkane and chloroalkene degradation	Burkholderia sp	52.2	SwissProt
FERD33_v1_1120008		3.1.1.2	Arylesterase	Bisphenol degradation	Vibrio mimicus	41.7	SwissProt
FERD33_v1_10009	nthB	4.2.1.84	Nitrile hydratase subunit beta	Fluorobenzoate degradation	Ferrovibrio terrae	85.8	TrEMBL
FERD33_v1_10010	nthA	4.2.1.84	Nitrile hydratase subunit alpha		Ferrovibrio terrae	91.3	TrEMBL
FERD33_v1_100038		5.3.2.6	4-oxalocrotonate tautomerase	Dioxin degradation; Xylene degradation	Bacillus subtilis 168	38.7	SwissProt
FERD33_v1_1010022	mhpD	4.2.1.80	2-keto-4-pentenoate hydratase 2		Dechloromonas aromatica RCB	47.8	SwissProt
FERD33_v1_780003	mhpF	1.2.1.10	acetaldehyde dehydrogenase (acetylating) MhpF		Pseudomonas putida	47.3	SwissProt
FERD33_v1_780004	mhpE	4.1.3.39	4-hydroxy-2-oxovalerate aldolase		Rhizobium sp. S-51	98.5	TrEMBL
FERD33_v1_810047	mhbM	1.14.13.24	3-hydroxybenzoate 6-hydroxylase	Dioxin degradation; Polycyclic aromatic hydrocarbon degradation; Naphthalene degradation	Ferrovibrio terrae	87.6	TrEMBL
FERD33_v1_620013	vdh	1.2.1.67	Vanillin dehydrogenase	Xylene degradation; Toluene degradation	Pseudomonas fluorescens	62.5	SwissProt
FERD33_v1_80065	tsaC	1.2.1.62	4-formylbenzenesulfonate dehydrogenase TsaC1/TsaC2	Toluene degradation	Ferrovibrio terrae	93.3	TrEMBL
FERD33_v1_100002		1.14.12.7	phthalate 4,5-dioxygenase	Polycyclic aromatic hydrocarbon degradation	Acetobacter ghanensis	72.1	TrEMBL
FERD33_v1_120066	pcaH	1.13.11.3	Protocatechuate 3,4-dioxygenase beta chain		Ferrovibrio terrae	92.8	TrEMBL
FERD33_v1_120067	pcaG	1.13.11.3	Protocatechuate 3,4-dioxygenase alpha chain		Ferrovibrio terrae	86.8	TrEMBL
FERD33_v1_1170070	frmA	1.1.1.284	S-(hydroxymethyl)glutathione dehydrogenase	Chloroalkane and chloroalkene degradation; Naphthalene degradation	Rhodobacter sphaeroides	73.2	SwissProt
FERD33_v1_120060	dmdD	4.2.1.155	Methylthioacryloyl-CoA hydratase	Chloroalkane and chloroalkene degradation	Ferrovibrio sp.	93	TrEMBL
FERD33_v1_120086	adhA	1.1.1.1	putative alcohol dehydrogenase AdhA	Chloroalkane and chloroalkene degradation; Naphthalene degradation	Mycobacterium tuberculosis	48.4	SwissProt
FERD33_v1_550071	dhlA	3.8.1.5	Haloalkane dehalogenase	Chloroalkane and chloroalkene degradation	Xanthobacter autotrophicus	54	SwissProt
FERD33_v1_620017	aldA	1.2.1.3	putative aldehyde dehydrogenase AldA		Staphylococcus epidermidis	42.5	SwissProt
FERD33_v1_760005 FERD33_v1_900039	adhA	1.1.1.1	Alcohol dehydrogenase	Chloroalkane and chloroalkene degradation; Naphthalene degradation	Rhizobium daejeonense	99.1	TrEMBL
FERD33_v1_1160067 FERD33_v1_520118 FERD33_v1_580071 FERD33_v1_80027 FERD33_v1_80028		5.99.1.4	2-hydroxychromene-2-carboxylate isomerase	Naphthalene degradation	Ferrovibrio terrae	88.6	TrEMBL
FERD33_v1_740043	nagG	1.14.13.172	Salicylate 5-hydroxylase, large oxygenase component		Ralstonia sp	65.9	SwissProt
FERD33_v1_740044	nagH	1.14.13.172	Salicylate 5-hydroxylase, small oxygenase component		Ralstonia sp	46.9	SwissProt
FERD33_v1_930103	nemA		N-ethylmaleimide reductase	Nitrotoluene degradation	Achromobacter sp. JA81	52.4	TrEMBL
FERD33_v1_110021	atoB	2.3.1.16	acetyl-CoA acetyltransferase	Ethylbenzene degradation	Ferrovibrio sp	96.9	TrEMBL
FERD33_v1_1110027		3.5.2.14	N-methylhydantoinase A		Pseudomonas sp. NS671	38.5	SwissProt
FERD33_v1_1120050 FERD33_v1_40018	fadA	2.3.1.16	3-ketoacyl-CoA thiolase		Ferrovibrio terrae	90.6	TrEMBL
FERD33_v1_1190001	paaJ	2.3.1.174	beta-ketoadipyl-CoA thiolase		Ferrovibrio terrae	95.3	TrEMBL
FERD33_v1_120062	bktB	2.3.1.16	Beta-ketothiolase BktB		Rhizobiales bacterium	74.1	TrEMBL
FERD33_v1_100028	atzE	3.5.1.131	1-carboxybiuret hydrolase subunit AtzE	Atrazine degradation	Ferrovibrio sp	87.2	TrEMBL
FERD33_v1_100035	atzF	3.5.1.54	Allophanate hydrolase		Ferrovibrio terrae	64.4	TrEMBL
FERD33_v1_50008 FERD33_v1_50010		3.5.1.84	biuret amidohydrolase		Caulobacter sp. K31	31.1	SwissProt
FERD33_v1_620051		3.5.2.15	Cyanuric acid amidohydrolase		Ferrovibrio terrae	70.8	TrEMBL
FERD33_v1_910015	ureC	3.5.1.5	Urease subunit alpha		Teredinibacter turnerae	76.8	SwissProt
FERD33_v1_910016	ureB	3.5.1.5	Urease subunit beta		Rhodopseudomonas palustris	83.2	SwissProt
FERD33_v1_910017	ureA	3.5.1.5	Urease subunit gamma		Ferrovibrio terrae	97	TrEMBL
FERD33_v1_1000037		1.1.1.35	3-hydroxyacyl-CoA dehydrogenase	Caprolactam degradation	Ferrovibrio terrae	92	TrEMBL
FERD33_v1_1030007		3.1.1.17	gluconolactonase		Zymomonas mobilis subsp. mobilis	34	SwissProt
FERD33_v1_1030025 FERD33_v1_40002		4.2.1.17	Enoyl-CoA hydratase		Ferrovibrio sp	93.5	TrEMBL
FERD33_v1_1060005	fadB	4.2.1.17	putative enoyl-CoA hydratase		Ferrovibrio terrae	95.7	TrEMBL
FERD33_v1_1120022		4.2.1.17	Enoyl-CoA hydratase		Ferrovibrio sp	92.2	TrEMBL
FERD33_v1_1220047		3.1.1.99	6-deoxy-6-sulfogluconolactonase		Pseudomonas putida	44.1	SwissProt
FERD33_v1_350011	acrC	1.3.1.95	Acryloyl-CoA reductase (NADH)		Acinetobacter baylyi	65.1	TrEMBL
FERD33_v1_40013		1.1.1.35	3-hydroxyacyl-CoA dehydrogenase / enoyl-CoA hydratase / 3-hydroxybutyryl-CoA epimerase		Ferrovibrio terrae	90.4	TrEMBL
FERD33_v1_40017	fadN	1.1.1.35	putative 3-hydroxyacyl-CoA dehydrogenase		Sneathiella sp	68.6	TrEMBL
FERD33_v1_450063	inhA	4.2.1.103	Isonitrile hydratase		Pseudomonas putida	54.4	SwissProt
FERD33_v1_1180049	puuC	1.2.1.5	NADP/NAD-dependent aldehyde dehydrogenase PuuC	Metabolism of xenobiotics by cytochrome P450 pathway	Escherichia coli K12	41.6	SwissProt
FERD33_v1_490010	cpnA	1.1.1.163	Cyclopentanol dehydrogenase		Ferrovibrio terrae	97.6	TrEMBL

## Sheet: Zavarzinia sp. bin D_3
Zavarzinia sp. bin D_3
MaGe Locus Tag	Gene	EC number	Product	Involved in xenobiotics biodegradation and metabolism	Best Hit (UniProt)
					Organism	Identity %	Database
ZAVD33_v1_1300011		3.1.1.45	putative carboxymethylenebutenolidase	Chlorocyclohexane and chlorobenzene	Azospirillum brasilense	53.2	SwissProt
ZAVD33_v1_1320020		3.8.1.2	2-haloacid dehalogenase	Chlorocyclohexane and chlorobenzene; Chloroalkane and chloroalkene degradation	Sorangium cellulosum	53	TrEMBL
ZAVD33_v1_1390014 ZAVD33_v1_1410006	xylE	1.13.11.2	Metapyrocatechase	Chlorocyclohexane and chlorobenzene	Pseudomonas putida	52.2	SwissProt
ZAVD33_v1_1390016	mphP	1.14.13.7	Phenol hydroxylase P5 protein		Sphingomonadales bacterium	63.3	TrEMBL
ZAVD33_v1_1390017 ZAVD33_v1_1410002	dmpO	1.14.13.7	Phenol hydroxylase P4 protein		Pseudomonas sp. CF600	47.4	SwissProt
ZAVD33_v1_1390018 ZAVD33_v1_1410003	dmpN	1.14.13.7	Phenol hydroxylase P3 protein		Pseudomonas sp. CF600	71.7	SwissProt
ZAVD33_v1_1390019 ZAVD33_v1_1410004	dmpM	1.14.13.7	Phenol hydroxylase P2 protein		Pseudomonas sp. CF600	48.8	SwissProt
ZAVD33_v1_1390020 ZAVD33_v1_1410005	dmpL	1.14.13.7	Phenol hydroxylase P1 protein		Pseudomonas sp. CF600	50	SwissProt
ZAVD33_v1_1410006			phenol/toluene 2-monooxygenase (NADH) P0/A0		Pseudomonas sp. CF600	50.7	SwissProt
ZAVD33_v1_1420002	dhlA	3.8.1.5	Haloalkane dehalogenase		Xanthobacter autotrophicus	52.8	SwissProt
ZAVD33_v1_1520001		3.1.1.45	carboxymethylenebutenolidase		Pseudomonas putida	37.1	SwissProt
ZAVD33_v1_1300011		3.1.1.45	putative carboxymethylenebutenolidase	Fluorobenzoate degradation	Azospirillum brasilense	53.2	SwissProt
ZAVD33_v1_1520001		3.1.1.45	carboxymethylenebutenolidase		Pseudomonas putida	37.1	SwissProt
ZAVD33_v1_1390006 ZAVD33_v1_1390012 ZAVD33_v1_1410016	mphD	4.2.1.80	2-hydroxypentadienoate hydratase	Dioxin degradation; Xylene degradation	Burkholderia vietnamiensis LMG 22486	57.3	SwissProt
ZAVD33_v1_1390010 ZAVD33_v1_1410017		5.3.2.-	putative tautomerase RSp0893		Zavarzinia compransoris	88.7	TrEMBL
ZAVD33_v1_1390011	amnE	4.1.1.77	4-oxalocrotonate decarboxylase		Methylocella tundrae	66.9	TrEMBL
ZAVD33_v1_1410018	dmpH	4.1.1.77	4-oxalocrotonate decarboxylase		Pseudomonas sp. CF600	56.1	SwissProt
ZAVD33_v1_1410019 ZAVD33_v1_50010	mhpF	1.2.1.10	acetaldehyde dehydrogenase (acetylating) MhpF		Zavarzinia aquatilis	97.1	TrEMBL
ZAVD33_v1_1410020 ZAVD33_v1_50011	mhpE	4.1.3.39	4-hydroxy-2-oxovalerate aldolase		Azoarcus sp. BH72	87.4	SwissProt
ZAVD33_v1_1390008	dmpD	3.7.1.9	2-hydroxymuconate semialdehyde hydrolase	Xylene degradation; Styrene degradation	Pseudomonas sp. CF600	65.1	TrEMBL
ZAVD33_v1_1390013 ZAVD33_v1_1410015	dmpC	1.2.1.85	2-hydroxymuconic semialdehyde dehydrogenase	Xylene degradation	Pseudomonas sp. CF600	76.7	SwissProt
ZAVD33_v1_1390014 ZAVD33_v1_1410007	xylE	1.13.11.2	Metapyrocatechase	Xylene degradation; Styrene degradation	Zavarzinia compransoris	88.7	TrEMBL
ZAVD33_v1_1010004	terPE	1.2.1.3	putative aldehyde dehydrogenase	Chloroalkane and chloroalkene degradation	Pseudomonas sp	43.2	SwissProt
ZAVD33_v1_1330001		1.18.6.1	Nitrogenase molybdenum-iron protein beta chain		Sinorhizobium fredii NBRC 101917	72.8	SwissProt
ZAVD33_v1_1420002	dhlA	3.8.1.5	Haloalkane dehalogenase		Xanthobacter autotrophicus	52.8	SwissProt
ZAVD33_v1_1560022	qedA	1.1.2.8	Quinoprotein ethanol dehydrogenase		Oleomonas sp. K1W22B-8	85.5	TrEMBL
ZAVD33_v1_580036	adhA	1.1.1.1	putative alcohol dehydrogenase AdhA	Chloroalkane and chloroalkene degradation; Naphthalene degradation; Metabolism of xenobiotics by cytochrome P450 pathway; Drug metabolism - cytochrome P450 pathway	Mycobacterium tuberculosis ATCC 25618	47.4	SwissProt
ZAVD33_v1_1290035		1.1.1.1	Alcohol dehydrogenase		Geobacillus stearothermophilus	49	SwissProt
ZAVD33_v1_1340017	frmA	1.1.1.284	S-(hydroxymethyl)glutathione dehydrogenase		Zavarzinia compransoris	94.9	TrEMBL
ZAVD33_v1_1380012 ZAVD33_v1_340022 ZAVD33_v1_380016 ZAVD33_v1_860005		5.99.1.4	2-hydroxychromene-2-carboxylate isomerase	Naphthalene degradation; Metabolism of xenobiotics by cytochrome P450 pathway	Zavarzinia aquatilis	92	TrEMBL
ZAVD33_v1_100005 ZAVD33_v1_100006		1.12.99.6	uptake hydrogenase small subunit	Nitrotoluene degradation	Desulfomicrobium baculatum	30.2	SwissProt
ZAVD33_v1_100007	hyaA	1.12.5.1	hydrogenase 1 small subunit		Azotobacter vinelandii	85.1	SwissProt
ZAVD33_v1_100008	hyaB	1.12.5.1	hydrogenase 1 large subunit		Oligotropha carboxidovorans ATCC 49405	83.4	SwissProt
ZAVD33_v1_300014	nemA	1.3.1.-	N-ethylmaleimide reductase		Escherichia coli K12	49.9	SwissProt
ZAVD33_v1_1020050		3.5.2.14	N-methylhydantoinase A	Ethylbenzene degradation	Aromatoleum aromaticum EbN1	37.4	SwissProt
ZAVD33_v1_1020052		6.4.1.8	acetophenone carboxylase		Aromatoleum aromaticum EbN1	31.5	SwissProt
ZAVD33_v1_1580020	fadA	2.3.1.16	Steroid 3-ketoacyl-CoA thiolase FadA6		Oleomonas sp. K1W22B-8	83	TrEMBL
ZAVD33_v1_1610031 ZAVD33_v1_640044	fadA	2.3.1.16	3-ketoacyl-CoA thiolase		Oleomonas sp. K1W22B-8	85	TrEMBL
ZAVD33_v1_440004	bktB	2.3.1.16	Beta-ketothiolase BktB		Zavarzinia aquatilis	93.4	TrEMBL
ZAVD33_v1_1360009		3.5.5.1	Nitrilase 3	Styrene degradation	Variovorax paradoxus B4	75.1	TrEMBL
ZAVD33_v1_1580026	ipdB	4.1.99.-	Cholesterol ring-cleaving hydrolase IpdB subunit		Rhodococcus jostii RHA1	45.4	SwissProt
ZAVD33_v1_1580027	ipdA	4.1.99.-	Cholesterol ring-cleaving hydrolase IpdA subunit		Rhodococcus jostii RHA1	53.5	SwissProt
ZAVD33_v1_170015	gatA	6.3.5.7	Glutamyl-tRNA(Gln) amidotransferase subunit A		Alphaproteobacteria bacterium	77.3	TrEMBL
ZAVD33_v1_510003 ZAVD33_v1_90075		3.5.4.1	amidase		Salinispora arenicola CNS-205	35	SwissProt
ZAVD33_v1_610002		5.3.99.7	putative Styrene-oxide isomerase		Halioglobus japonicus	59.2	TrEMBL
ZAVD33_v1_1580005	atzE	3.5.1.131	1-carboxybiuret hydrolase subunit AtzE	Styrene degradation; Atrazine degradation	Bosea vaviloviae	68.7	TrEMBL
ZAVD33_v1_1290001		3.5.1.54	allophanate hydrolase	Atrazine degradation	Methylobacterium bullatum	63.7	TrEMBL
ZAVD33_v1_1310027 ZAVD33_v1_1510032	ureC	3.5.1.5	Urease subunit alpha		Pseudomonas syringae B728a	75.3	SwissProt
ZAVD33_v1_1310028	ureAB	3.5.1.5	Urease subunit gamma/beta		Methylorubrum thiocyanatum	76.6	TrEMBL
ZAVD33_v1_1510030	ureA	3.5.1.5	Urease subunit gamma		Agrobacterium radiobacter ATCC BAA-868	92	SwissProt
ZAVD33_v1_1510031	ureB	3.5.1.5	Urease subunit beta		Rhizobium leguminosarum WSM2304	80.2	SwissProt
ZAVD33_v1_1580008		3.5.1.84	biuret amidohydrolase		Pantoea ananatis LMG 20103	34.1	SwissProt
ZAVD33_v1_880008		6.3.4.6	urea carboxylase		Solimonas terrae	72.3	TrEMBL
ZAVD33_v1_1150004		1.14.15.3	alkane 1-monooxygenase	Caprolactam degradation	Acinetobacter baylyi ATCC 33305	36.7	SwissProt
ZAVD33_v1_130015	carC	1.3.1.108	Caffeyl-CoA reductase-Etf complex subunit CarC		Acetobacterium woodii ATCC 29683	43.6	SwissProt
ZAVD33_v1_1350012	hbdA	1.1.1.157	3-hydroxybutyryl-CoA dehydrogenase		Oleomonas sp. K1W22B-8	89.7	TrEMBL
ZAVD33_v1_1470008		4.2.1.103	cyclohexyl-isocyanide hydratase		Pseudomonas putida	36.4	SwissProt
ZAVD33_v1_1470018	fadB	4.2.1.17	putative enoyl-CoA hydratase		Oleomonas sp. K1W22B-8	87.2	TrEMBL
ZAVD33_v1_390015		3.1.2.4	3-hydroxyisobutyryl-CoA hydrolase		Nitrospirillum iridis	58.4	TrEMBL
ZAVD33_v1_590008		1.1.1.35	3-hydroxyacyl-CoA dehydrogenase / enoyl-CoA hydratase / 3-hydroxybutyryl-CoA epimerase		Alphaproteobacteria bacterium HGW-Alphaproteobacteria-11	63.4	TrEMBL
ZAVD33_v1_660001 ZAVD33_v1_80005	dpgD	4.2.1.17	Enoyl-CoA-hydratase		Zavarzinia aquatilis	88.9	SwissProt
ZAVD33_v1_800009		4.2.1.17	putative enoyl-CoA hydratase		Oceanibacterium hippocampi	43.8	TrEMBL
ZAVD33_v1_90069	bah	3.1.1.-	Acetyl-hydrolase		Streptomyces hygroscopicus	47.8	SwissProt
ZAVD33_v1_1010007 ZAVD33_v1_1420034	yfcG	1.11.1.-	Disulfide-bond oxidoreductase YfcG	Metabolism of xenobiotics by cytochrome P450 pathway; Drug metabolism - cytochrome P450 pathway	Escherichia coli K12	45.9	SwissProt
ZAVD33_v1_1310007 ZAVD33_v1_1310009 ZAVD33_v1_1380011 ZAVD33_v1_170018 ZAVD33_v1_330007 ZAVD33_v1_380008 ZAVD33_v1_580001 ZAVD33_v1_690010 ZAVD33_v1_70012 ZAVD33_v1_90045		2.5.1.18	glutathione S-transferase	Metabolism of xenobiotics by cytochrome P450 pathway; Drug metabolism - cytochrome P450 pathway	Ralstonia sp	42.9	SwissProt
ZAVD33_v1_90073	ald	1.2.1.83	3-succinoylsemialdehyde-pyridine dehydrogenase	Drug metabolism - cytochrome P450 pathway	Pseudomonas sp	55.1	SwissProt
ZAVD33_v1_1280045	aofH	1.4.3.-	putative flavin-containing monoamine oxidase AofH		Mycobacterium tuberculosis CDC 1551	42.2	SwissProt
ZAVD33_v1_1440010	tesA	3.1.1.1	Esterase TesA		Magnetospirillum molischianum DSM 120	60.6	TrEMBL
ZAVD33_v1_1620030	fzlA		FtsZ-localized protein A		Caulobacter vibrioides NA1000	50	SwissProt
ZAVD33_v1_1100005		1.3.99.4	3-oxosteroid 1-dehydrogenase	Steroid degradation	Paraburkholderia sediminicola	53.4	TrEMBL
ZAVD33_v1_1100006 ZAVD33_v1_1280039		1.1.1.51	3-beta-hydroxysteroid dehydrogenase		Methyloligella sp. GL2	64.2	TrEMBL
ZAVD33_v1_1290017 ZAVD33_v1_540004		1.14.14.12	3-hydroxy-9,10-secoandrosta-1,3,5(10)-triene-9,17-dione monooxygenase		Rhodococcus jostii RHA1	37.4	SwissProt
ZAVD33_v1_1290020		1.3.99.5	3-oxo-5-alpha-steroid 4-dehydrogenase		Cupriavidus neocaledonicus	50.8	TrEMBL
ZAVD33_v1_1390003		3.7.1.17	4,5:9,10-diseco-3-hydroxy-5,9,17-trioxoandrosta-1(10),2-diene-4-oate hydrolase		Mycobacterium tuberculosis ATCC 25618	39.6	SwissProt
ZAVD33_v1_1490001	kshA	1.14.15.30	3-ketosteroid-9-alpha-monooxygenase, oxygenase component		Rhodococcus rhodochrous	53.7	SwissProt
ZAVD33_v1_1580028	fadD	6.2.1.41	3-[(3aS,4S,7aS)-7a-methyl-1,5-dioxo-octahydro-1H-inden-4-yl]propanoyl:CoA ligase		Comamonas testosteroni	53	SwissProt
ZAVD33_v1_540005	kshB	1.14.15.30	3-ketosteroid-9-alpha-monooxygenase, ferredoxin reductase component		Rhodococcus rhodochrous	58.8	SwissProt
ZAVD33_v1_540006		1.13.11.25	3,4-dihydroxy-9,10-secoandrosta-1,3,5(10)-triene-9,17-dione 4,5-dioxygenase		Sphingosinicella soli	53.1	TrEMBL

## Sheet: Prosthecobacter sp. bin D_3
Prosthecobacter sp. bin D_3
MaGe Locus Tag	Gene	EC number	Product	Involved in xenobiotics biodegradation and metabolism	Best Hit (UniProt)
					Organism	Identity %	Database
PROSD33_v1_5940003 PROSD33_v1_6890002		3.1.1.45	carboxymethylenebutenolidase	Chlorocyclohexane and chlorobenzene degradation; Fluorobenzoate degradation; Toluene degradation	Prosthecobacter dejongeii	95.3	TrEMBL
PROSD33_v1_7580002		1.13.12.2	catechol 2,3-dioxygenase	Chlorocyclohexane and chlorobenzene degradation; Benzoate degradation; Xylene degradation; Styrene degradation	Pseudochelatococcus contaminans	79.2	TrEMBL
PROSD33_v1_8000005		3.1.1.24	3-oxoadipate enol-lactonase	Benzoate degradation	Mycobacterium tuberculosis ATCC 25618	32.9	SwissProt
PROSD33_v1_9950002		1.1.1.157	3-hydroxybutyryl-CoA dehydrogenase	Benzoate degradation; Caprolactam degradation	Prosthecobacter dejongeii	76.5	TrEMBL
PROSD33_v1_6560006		1.1.1.1	Alcohol dehydrogenase/L-iditol 2-dehydrogenase	Chloroalkane and chloroalkene degradation; Naphthalene degradation; Metabolism of xenobiotics by cytochrome P450; Drug metabolism - cytochrome P450	Prosthecobacter dejongeii	99.1	TrEMBL
PROSD33_v1_10460022		3.6.1.7	Acylphosphatase	Aminobenzoate degradation	Prosthecobacter fusiformis	92.1	TrEMBL
PROSD33_v1_10550001 PROSD33_v1_12250001 PROSD33_v1_9310002		3.1.3.1	alkaline phosphatase D		Prosthecobacter vanneervenii	65	TrEMBL
PROSD33_v1_640007		3.5.1.4	amidase	Aminobenzoate degradation; Styrene degradation	Prosthecobacter dejongeii	70.9	TrEMBL
PROSD33_v1_7560001	gatA	6.3.5.7	Glutamyl-tRNA(Gln) amidotransferase subunit A		Prosthecobacter fusiformis	92.2	TrEMBL
PROSD33_v1_2910005		3.5.5.1	Nitrilase 3		Leptolyngbya sp. O-77	73.6	TrEMBL
PROSD33_v1_10750002 PROSD33_v1_4090001 PROSD33_v1_6430006	nemA	1.3.1.-	N-ethylmaleimide reductase	Nitrotoluene degradation	Leishmania infantum	48.5	SwissProt
PROSD33_v1_8410002		1.5.1.34	nitroreductase / dihydropteridine reductase		Staphylococcus aureus MSSA476	39.9	SwissProt
PROSD33_v1_11000008	ureC	3.5.1.5	Urease subunit alpha	Atrazine degradation	Prosthecobacter dejongeii	96	TrEMBL
PROSD33_v1_11000009		3.5.1.5	urease subunit beta		Prosthecobacter fusiformis	94.3	TrEMBL
PROSD33_v1_11000028	ureA	3.5.1.5	urease subunit gamma		Prosthecobacter fusiformis	92	TrEMBL
PROSD33_v1_11000026		6.3.4.6	urea carboxylase		Roseimicrobium sp. ORNL1	66.8	TrEMBL
PROSD33_v1_11000027	atzF	3.5.1.54	Allophanate hydrolase		Roseimicrobium sp. ORNL1	61.7	TrEMBL
PROSD33_v1_11870008 PROSD33_v1_11870010		3.5.1.84	biuret amidohydrolase		Escherichia coli K12	46.3	SwissProt
PROSD33_v1_10460002 PROSD33_v1_3820002 PROSD33_v1_6790005		3.1.1.17	gluconolactonase	Caprolactam degradation	Prosthecobacter dejongeii	82.1	TrEMBL
PROSD33_v1_6430007	ahr	1.1.1.2	NADPH-dependent aldehyde reductase Ahr		Synechocystis sp. PCC 6803	58.4	SwissProt
PROSD33_v1_11190024	ppnP	2.2.4.15	Pyrimidine/purine nucleoside phosphorylase	Drug metabolism - other enzymes pathway	Brevifollis gellanilyticus	78	TrEMBL
PROSD33_v1_12210002		6.3.5.2	GMP synthase (glutamine-hydrolysing)		Prosthecobacter fusiformis	97.5	TrEMBL
PROSD33_v1_1520003	nrdA	1.17.4.1	Ribonucleoside-diphosphate reductase subunit alpha		Prosthecobacter fusiformis	94.3	TrEMBL
PROSD33_v1_1520004		1.17.4.1	Ribonucleoside-diphosphate reductase subunit beta		Prosthecobacter debontii	96.4	TrEMBL
PROSD33_v1_1520009	pyrE	2.4.2.10	Orotate phosphoribosyltransferase		Prosthecobacter fusiformis	95.8	TrEMBL
PROSD33_v1_2580009 PROSD33_v1_8900002	katG	1.11.1.21	catalase/hydroperoxidase HPI		Polaromonas sp. JS666	72.5	SwissProt
PROSD33_v1_430002	cdd	3.5.4.5	Cytidine deaminase		Prosthecobacter debontii	80.3	TrEMBL
PROSD33_v1_7480004	guaB	1.1.1.205	inosine 5'-monophosphate dehydrogenase		Prosthecobacter debontii	97.1	TrEMBL
PROSD33_v1_7680006	hpt	2.4.2.8	Hypoxanthine-guanine phosphoribosyltransferase		Prosthecobacter debontii	91.7	TrEMBL

## Sheet: R. thiooxydans bin D_3
Rhodanobacter sp. bin D_3
MaGe Locus Tag	Gene	EC number	Product	Involved in xenobiotics biodegradation and metabolism	Best Hit (UniProt)
					Organism	Identity %	Database
RHODD33_v1_360033 RHODD33_v1_670065		3.1.1.45	carboxymethylenebutenolidase	Chlorocyclohexane and chlorobenzene degradation; Fluorobenzoate degradation; Toluene degradation	Bradyrhizobium sp	27.2	SwissProt
RHODD33_v1_690083	hdl IVa	3.8.1.2	(S)-2-haloacid dehalogenase 4A	Chlorocyclohexane and chlorobenzene degradation; Chloroalkane and chloroalkene degradation	Burkholderia cepacia	50	SwissProt
RHODD33_v1_740007		1.6.5.7	2-hydroxy-1,4-benzoquinone reductase		Burkholderia sp	49.7	SwissProt
RHODD33_v1_100102	fadA	2.3.1.-	putative acyltransferase Rv0859	Benzoate degradation	Rhodanobacter glycinis	86.8	TrEMBL
RHODD33_v1_100103 RHODD33_v1_1120036 RHODD33_v1_20006		1.1.1.35	3-hydroxyacyl-CoA dehydrogenase / enoyl-CoA hydratase / 3-hydroxybutyryl-CoA epimerase	Benzoate degradation; Aminobenzoate degradation; Caprolactam degradation	Mycobacterium tuberculosis	49.1	TrEMBL
RHODD33_v1_1100037	phaA	2.3.1.9	Acetyl-CoA acetyltransferase	Benzoate degradation	Rhodanobacter denitrificans	95.4	TrEMBL
RHODD33_v1_1120033 RHODD33_v1_1280017		4.1.1.44	4-carboxymuconolactone decarboxylase		Cupriavidus necator	45.3	SwissProt
RHODD33_v1_1120035 RHODD33_v1_1130027 RHODD33_v1_180007	fadA	2.3.1.16	3-ketoacyl-CoA thiolase	Benzoate degradation; Ethylbenzene degradation	Rhodanobacter fulvus Jip2	95.3	TrEMBL
RHODD33_v1_550006		1.3.8.6	glutaryl-CoA dehydrogenase
RHODD33_v1_560041	dmpC	1.2.1.85	2-hydroxymuconic semialdehyde dehydrogenase	Benzoate degradation; Xylene degradation	Rhodanobacter thiooxydans	100	TrEMBL
RHODD33_v1_980045	pchA	1.2.1.96	4-hydroxybenzaldehyde dehydrogenase (NADP(+))	Toluene degradation	Halomonas campaniensis	67.6	TrEMBL
RHODD33_v1_820005	frmA	1.1.1.284	S-(hydroxymethyl)glutathione dehydrogenase	Chloroalkane and chloroalkene degradation; Naphthalene degradation; Metabolism of xenobiotics by cytochrome P450 pathway; Metabolism of xenobiotics by cytochrome P450 pathway	Rhodanobacter thiooxydans	100	TrEMBL
RHODD33_v1_100071	namA	1.6.99.1	NADPH dehydrogenase	Aminobenzoate degradation	Rhodococcus rhodochrous	53.7	TrEMBL
RHODD33_v1_1080017 RHODD33_v1_1150003		3.5.1.4	amidase	Aminobenzoate degradation; Styrene degradation	Rhodanobacter denitrificans	96.1	TrEMBL
RHODD33_v1_150013	ubiX	2.5.1.129	Flavin prenyltransferase UbiX	Aminobenzoate degradation	Methyloversatilis universalis	82.4	TrEMBL
RHODD33_v1_300023		3.1.3.1	alkaline phosphatase		Rhodanobacter denitrificans	89.2	TrEMBL
RHODD33_v1_740007		1.6.5.7	2-hydroxy-1,4-benzoquinone reductase		Pseudomonas putida	42.7	SwissProt
RHODD33_v1_770038		2.8.3.8	Acetate CoA-transferase YdiF		Rhodanobacter thiooxydans	100	TrEMBL
RHODD33_v1_850057	acyP	3.6.1.7	Acylphosphatase		Rhodanobacter thiooxydans	95.5	TrEMBL
RHODD33_v1_670005	nat	2.3.1.5	Arylamine N-acetyltransferase	Nitrotoluene degradation	Mesorhizobium japonicum	47.9	TrEMBL
RHODD33_v1_1270006	maiA	5.2.1.2	putative maleylacetoacetate isomerase	Styrene degradation; Metabolism of xenobiotics by cytochrome P450 pathway; Metabolism of xenobiotics by cytochrome P450 pathway	Rhodanobacter denitrificans	97.7	TrEMBL
RHODD33_v1_1270034	hmgA	1.13.11.5	Homogentisate 1,2-dioxygenase	Styrene degradation	Xanthomonas axonopodis	75.9	SwissProt
RHODD33_v1_20039	yahK	1.1.1.2	aldehyde reductase, NADPH-dependent		Escherichia coli	71.4	SwissProt
RHODD33_v1_570007	cpnA	1.1.1.163	Cyclopentanol dehydrogenase		Comamonas testosteroni	47.2	SwissProt
RHODD33_v1_1020006	yibF	.-	Uncharacterized GST-like protein YibF	Metabolism of xenobiotics by cytochrome P450 pathway; Metabolism of xenobiotics by cytochrome P450 pathway	Escherichia coli	43.6	SwissProt
RHODD33_v1_1200021 RHODD33_v1_1290020 RHODD33_v1_1310070 RHODD33_v1_160017 RHODD33_v1_300068 RHODD33_v1_550009 RHODD33_v1_610073		2.5.1.18	glutathione S-transferase		Sphingomonas paucimobilis	33.3	TrEMBL
RHODD33_v1_430037 RHODD33_v1_510003	sspA	.-	Stringent starvation protein A		Escherichia coli	49	SwissProt
RHODD33_v1_1230019		3.1.1.1	carboxylesterase	Metabolism of xenobiotics by cytochrome P450 pathway	Geobacillus thermodenitrificans	31.3	TrEMBL

## Sheet: Pseudonocardia sp. bin C_3
Pseudonocardia sp. bin C_3
MaGe Locus Tag	Gene	EC number	Product	Involved in xenobiotics biodegradation and metabolism	Best Hit (UniProt)
					Organism	Identity %	Database
PSEUDONC33_v1_1140003 PSEUDONC33_v1_1640022 PSEUDONC33_v1_1740012		3.1.1.45	carboxymethylenebutenolidase	Chlorocyclohexane and chlorobenzene degradation; Fluorobenzoate degradation; Toluene degradation	Azospirillum brasilense	31	SwissProt
PSEUDONC33_v1_1800004	catA	1.13.11.1	Catechol 1,2-dioxygenase	Chlorocyclohexane and chlorobenzene degradation; Fluorobenzoate degradation; Toluene degradation	Pseudonocardia sp. Ae707_Ps1	83.4	TrEMBL
PSEUDONC33_v1_1800098	linF	1.3.1.-	Maleylacetate reductase		Actinomadura verrucosospora	62.6	TrEMBL
PSEUDONC33_v1_1800096	tfdB	1.14.13.20	2,4-dichlorophenol 6-monooxygenase	Chlorocyclohexane and chlorobenzene degradation	Delftia acidovorans	58.2	SwissProt
PSEUDONC33_v1_1800097 PSEUDONC33_v1_1900024	chqB	1.13.11.37	Hydroxyquinol 1,2-dioxygenase		Nocardioides simplex	60.8	SwissProt
PSEUDONC33_v1_1820017	fac-dex	3.8.1.3	Fluoroacetate dehalogenase	Chlorocyclohexane and chlorobenzene degradation; Chloroalkane and chloroalkene degradation	Rhodopseudomonas palustris ATCC BAA-98	48.2	SwissProt
PSEUDONC33_v1_930011		1.13.11.2	catechol 2,3-dioxygenase		Pseudonocardia sp. N23	79.6	TrEMBL
PSEUDONC33_v1_110026		1.14.13.84	4-hydroxyacetophenone monooxygenase	Bisphenol degradation	Mycobacterium sp. AZCC_0083	60.3	TrEMBL
PSEUDONC33_v1_1870099		3.1.1.2	Arylesterase		Pseudonocardia autotrophica	64.6	TrEMBL
PSEUDONC33_v1_890056		1.14.13.-	Uncharacterized monooxygenase y4iD		Rhodococcus sp. PBTS 1	71.3	TrEMBL
PSEUDONC33_v1_1130041		4.2.1.84	Low-molecular weight cobalt-containing nitrile hydratase subunit beta	Fluorobenzoate degradation	Pseudonocardia sp. 73-21	71	TrEMBL
PSEUDONC33_v1_1130042 PSEUDONC33_v1_560033 PSEUDONC33_v1_600031	nthA	4.2.1.84	Nitrile hydratase subunit alpha		Pseudomonas putida	65.6	SwissProt
PSEUDONC33_v1_560031 PSEUDONC33_v1_600032	nthB	4.2.1.84	Nitrile hydratase subunit beta		Pseudonocardia sp. SCN 73-27	86.3	TrEMBL
PSEUDONC33_v1_390014		1.18.1.-	benzoate/toluate 1,2-dioxygenase reductase component	Fluorobenzoate degradation; Xylene degradation	Acinetobacter baylyi ATCC 33305	62.6	SwissProt
PSEUDONC33_v1_390015	xylY	1.14.12.-	Toluate 1,2-dioxygenase subunit beta		Mycolicibacterium smegmatis	90.2	TrEMBL
PSEUDONC33_v1_390016	benA	1.14.12.10	Benzoate 1,2-dioxygenase subunit alpha		Geodermatophilus sp. TF02-6	88.1	TrEMBL
PSEUDONC33_v1_180064	cdhC	1.17.5.2	Caffeine dehydrogenase subunit gamma	Furfural degradation	Pseudonocardia autotrophica	84	TrEMBL
PSEUDONC33_v1_180060		1.14.13.1	salicylate hydroxylase	Dioxin degradation; Polycyclic aromatic hydrocarbon degradation; Naphthalene degradation	Pseudomonas alcaligenes	38.6	SwissProt
PSEUDONC33_v1_560073		1.14.12.25	p-cumate 2,3-dioxygenase subunit beta	Xylene degradation	Nocardioides sp. JS614	72.3	TrEMBL
PSEUDONC33_v1_930011		1.13.11.2	catechol 2,3-dioxygenase		Pseudonocardia sp. N23	79.6	TrEMBL
PSEUDONC33_v1_1560003 PSEUDONC33_v1_1630004 PSEUDONC33_v1_1630005 PSEUDONC33_v1_180021		2.8.3.15	putative Succinyl-CoA:(R)-benzylsuccinate CoA-transferase subunit BbsE	Toluene degradation	Thauera aromatica	33.8	SwissProt
PSEUDONC33_v1_1820013	pcaH	1.13.11.3	Protocatechuate 3,4-dioxygenase beta chain	Polycyclic aromatic hydrocarbon degradation	Pseudonocardia dioxanivorans	77.9	TrEMBL
PSEUDONC33_v1_1820014	pcaG	1.13.11.3	Protocatechuate 3,4-dioxygenase alpha chain		Phytoactinopolyspora halotolerans	66.5	TrEMBL
PSEUDONC33_v1_110002	adhB	1.1.1.1	Alcohol dehydrogenase B	Chloroalkane and chloroalkene degradation; Naphthalene degradation	Saccharopolyspora hirsuta	71.2	TrEMBL
PSEUDONC33_v1_1800010	adhA	1.1.1.1	putative alcohol dehydrogenase AdhA	Chloroalkane and chloroalkene degradation; Naphthalene degradation; Metabolism of xenobiotics by cytochrome P450; Drug metabolism - cytochrome P450 pathway	Pseudonocardia sp. N23	78.9	TrEMBL
PSEUDONC33_v1_1380031	adh	1.1.1.4	Alcohol dehydrogenase		Cupriavidus necator	47.1	SwissProt
PSEUDONC33_v1_1180061 PSEUDONC33_v1_1610034 PSEUDONC33_v1_600064		1.2.1.3	putative Aldehyde dehydrogenase	Chloroalkane and chloroalkene degradation	Pseudomonas aeruginosa	32.2	SwissProt
PSEUDONC33_v1_180068	yycR	1.-.-.-	putative dehydrogenase		Bacillus subtilis 168	70.4	SwissProt
PSEUDONC33_v1_1820008 PSEUDONC33_v1_720003		3.3.2.10	putative epoxide hydrolase		Pseudonocardia sp. N23	76.7	TrEMBL
PSEUDONC33_v1_220005	adhD	1.1.1.1	putative alcohol dehydrogenase D	Chloroalkane and chloroalkene degradation; Naphthalene degradation; Metabolism of xenobiotics by cytochrome P450; Drug metabolism - cytochrome P450 pathway	Pseudonocardia broussonetiae	86.7	TrEMBL
PSEUDONC33_v1_280019	yiaY	1.1.1.1	putative alcohol dehydrogenase		Escherichia coli K12	41.8	SwissProt
PSEUDONC33_v1_1100047	bktB	2.3.1.16	Beta-ketothiolase BktB	Ethylbenzene degradation	Geodermatophilus sp. DF01_2	85.9	TrEMBL
PSEUDONC33_v1_1270022 PSEUDONC33_v1_1500011 PSEUDONC33_v1_380004	fadA	2.3.1.16	Steroid 3-ketoacyl-CoA thiolase FadA6		Pseudonocardia sp. MH-G8	83.7	TrEMBL
PSEUDONC33_v1_1340001		2.3.1.16	3-ketoacyl-CoA thiolase @ Acetyl-CoA acetyltransferase		Janthinobacterium sp.Marseille	42.4	SwissProt
PSEUDONC33_v1_1340002	fadA	2.3.1.16	3-ketoacyl-CoA thiolase		Rhodococcus sp. DMU1	86.8	TrEMBL
PSEUDONC33_v1_180028	fadl	2.3.1.16	3-ketoacyl-CoA thiolase		Pseudonocardia dioxanivorans	84.9	TrEMBL
PSEUDONC33_v1_560008		3.5.2.14	N-methylhydantoinase A		Pseudonocardia sp. N23	91.7	TrEMBL
PSEUDONC33_v1_1520006	ureC	3.5.1.5	urease (alpha subunit)	Atrazine degradation	Frankia alni CN14a	74.9	SwissProt
PSEUDONC33_v1_1520007	ureB	3.5.1.5	urease (beta subunit)		Saccharopolyspora erythraea	68.8	SwissProt
PSEUDONC33_v1_1520008	ureA	3.5.1.5	urease (gamma subunit)		Pseudonocardia autotrophica	91.9	SwissProt
PSEUDONC33_v1_160039		3.5.1.54	Allophanate hydrolase 2 subunit 2		Pseudonocardia sp. Ae717_Ps2	82.4	TrEMBL
PSEUDONC33_v1_110002	adhB	1.1.1.1	Alcohol dehydrogenase B	Metabolism of xenobiotics by cytochrome P450; Drug metabolism - cytochrome P450 pathway	Gordonia sp. SID5947	70.7	TrEMBL
PSEUDONC33_v1_1880025 PSEUDONC33_v1_660002		1.14.14.1	cytochrome P450 / NADPH-cytochrome P450 reductase	Metabolism of xenobiotics by cytochrome P450; Drug metabolism - cytochrome P450 pathway	Pseudonocardia thermophila	73.5	TrEMBL
PSEUDONC33_v1_1960040 PSEUDONC33_v1_510025	ald	1.2.1.83	3-succinoylsemialdehyde-pyridine dehydrogenase	Metabolism of xenobiotics by cytochrome P450	Pseudomonas sp.	57.2	SwissProt
PSEUDONC33_v1_1050004 PSEUDONC33_v1_2000109	nlhH	3.1.1.1	Carboxylesterase NlhH	Drug metabolism - cytochrome P450 pathway	Pseudonocardia autotrophica	71.6	TrEMBL
PSEUDONC33_v1_1870116	lipV	3.1.1.1	Lipase LipV		Mycobacterium tuberculosis ATCC 25618	42.3	SwissProt
PSEUDONC33_v1_360012		3.1.1.1	Carboxylesterase		Pseudonocardia sediminis	63.3	TrEMBL
PSEUDONC33_v1_1100039	hprT	2.4.2.8	hypoxanthine-guanine phosphoribosyltransferase	Drug metabolism - other enzymes pathway	Pseudonocardia hydrocarbonoxydans	88.2	TrEMBL
PSEUDONC33_v1_1140012	katG	1.11.2.21	catalase/hydroperoxidase HPI		Frankia sp. EAN1pec	71	SwissProt
PSEUDONC33_v1_1310030	ndk	2.7.4.6	nucleoside diphosphate kinase		Mycobacterium avium 104	82.2	SwissProt
PSEUDONC33_v1_1320004	guaB	1.1.1.205	inosine-monophosphate dehydrogenase		Pseudonocardia oroxyli	92	TrEMBL
PSEUDONC33_v1_1670032	nrdJ	1.17.4.1	Vitamin B12-dependent ribonucleotide reductase		Pseudonocardia oroxyli	87.7	TrEMBL
PSEUDONC33_v1_50009	dut	3.6.1.23	Deoxyuridine 5'-triphosphate nucleotidohydrolase		Thermobifida fusca YX	71.8	SwissProt
PSEUDONC33_v1_1210025		1.5.1.-	3-hydroxy-9,10-secoandrosta-1,3,5(10)-triene-9,17-dione monooxygenase reductase component	Steroid degradation	Rhodococcus jostii RHA1	49	SwissProt
PSEUDONC33_v1_1730132		1.14.15.14	Methyl-branched lipid omega-hydroxylase		Mycobacterium tuberculosis ATCC 25618	49.9	SwissProt

## Sheet: Sphingopyxis sp. bin C_3
Sphingopyxis sp. bin C_3
MaGe Locus Tag	Gene	EC number	Product	Involved in xenobiotics biodegradation and metabolism	Best Hit (UniProt)
					Organism	Identity %	Database
SPHINC33_v1_1090009		3.1.1.45	putative carboxymethylenebutenolidase	Chlorocyclohexane and chlorobenzene degradation; Fluorobenzoate degradation; Toluene degradation	Azospirillum brasilense	43.1	SwissProt
SPHINC33_v1_1110017 SPHINC33_v1_400014 SPHINC33_v1_400049		3.1.1.45	carboxymethylenebutenolidase	Chlorocyclohexane and chlorobenzene degradation; Fluorobenzoate degradation; Toluene degradation	Sphingopyxis granuli	93.4	TrEMBL
SPHINC33_v1_1380096	catB	5.5.1.1	Muconate cycloisomerase 1-2	Chlorocyclohexane and chlorobenzene degradation; Toluene degradation	Acinetobacter lwoffii	59.3	SwissProt
SPHINC33_v1_1380098	catA	1.13.11.1	Catechol 1,2-dioxygenase 1		Novosphingobium sp. SG900	73.2	TrEMBL
SPHINC33_v1_1590060		1.13.11.2	catechol 2,3-dioxygenase	Chlorocyclohexane and chlorobenzene degradation; Xylene degradation; Styrene degradation	Rhodococcus globerulus	31.1	SwissProt
SPHINC33_v1_1610015	dhmA	3.8.1.5	Haloalkane dehalogenase	Chlorocyclohexane and chlorobenzene degradation; Xylene degradation; Chloroalkane and chloroalkene degradation	Sphingopyxis lindanitolerans	92.6	TrEMBL
SPHINC33_v1_710037		1.13.11.39	Biphenyl-2,3-diol 1,2-dioxygenase	Chlorocyclohexane and chlorobenzene degradation; Dioxin degradation	Sphingopyxis sp. C-1	93	TrEMBL
SPHINC33_v1_1590017		1.13.11.41	2,4'-dihydroxyacetophenone dioxygenase	Bisphenol degradation	Alcaligenes sp	35	TrEMBL
SPHINC33_v1_830021		3.1.1.2	acyl-CoA thioesterase I		Sphingopyxis granuli	80.6	TrEMBL
SPHINC33_v1_1380096	catB	5.5.1.1	Muconate cycloisomerase 1-2	Fluorobenzoate degradation	Acinetobacter lwoffii	59.3	SwissProt
SPHINC33_v1_1380098	catA	1.13.11.1	Catechol 1,2-dioxygenase 1		Novosphingobium sp. SG900	73.2	TrEMBL
SPHINC33_v1_460002 SPHINC33_v1_710027	mhpE	4.1.3.39	4-hydroxy-2-oxovalerate aldolase	Dioxin degradation; Xylene degradation	Novosphingobium aromaticivorans	93.1	SwissProt
SPHINC33_v1_460003 SPHINC33_v1_710028	mhpF	1.2.1.10	acetaldehyde dehydrogenase (acetylating) MhpF		Sphingomonas wittichii	88.8	SwissProt
SPHINC33_v1_460004 SPHINC33_v1_710029	mhpD	4.2.1.80	2-hydroxypentadienoate hydratase		Pseudomonas putida	61.3	SwissProt
SPHINC33_v1_710032	amnE	4.1.1.77	4-oxalocrotonate decarboxylase	Dioxin degradation; Xylene degradation	Sphingopyxis sp. C-1	92.7	TrEMBL
SPHINC33_v1_710006	geoA	1.1.1.144	Geraniol dehydrogenase	Xylene degradation; Toluene degradation	Sphingobium chlorophenolicum L-1	90.5	TrEMBL
SPHINC33_v1_710033	amnC	1.2.1.32	2-aminomuconic 6-semialdehyde dehydrogenase	Xylene degradation	Sphingopyxis terrae NBRC 15098	95.7	TrEMBL
SPHINC33_v1_1260002		3.3.2.10	putative epoxide hydrolase	Chloroalkane and chloroalkene degradation	Stigmatella aurantiaca	51.3	SwissProt
SPHINC33_v1_1380104	dhaS	1.2.1.3	putative aldehyde dehydrogenase DhaS		Bacillus subtilis	43.3	SwissProt
SPHINC33_v1_710005	terPE	1.2.1.3	putative aldehyde dehydrogenase		Gordonia rubripertincta	44.9	TrEMBL
SPHINC33_v1_970005	frmA	1.1.1.284	S-(hydroxymethyl)glutathione dehydrogenase	Chloroalkane and chloroalkene degradation; Naphthalene degradation	Sphingopyxis sp. GW247-27LB	99.2	TrEMBL
SPHINC33_v1_1320028 SPHINC33_v1_1540019		5.99.1.4	2-hydroxychromene-2-carboxylate isomerase	Naphthalene degradation	Sphingopyxis lindanitolerans	94.9	TrEMBL
SPHINC33_v1_1020007 SPHINC33_v1_1110031 SPHINC33_v1_330022 SPHINC33_v1_40026	phoD	3.1.3.1	Alkaline phosphatase D	Aminobenzoate degradation	Sphingopyxis granuli	86.6	TrEMBL
SPHINC33_v1_60011	phoK	3.1.3.1	Alkaline phosphatase PhoK		Sphingopyxis lindanitolerans	92.5	TrEMBL
SPHINC33_v1_1160002	almA	1.14.13.-	putative FAD-binding monooxygenase AlmA		Mycobacterium tuberculosis	49.8	SwissProt
SPHINC33_v1_1430003	gatA	6.3.5.7	Glutamyl-tRNA(Gln) amidotransferase subunit A	Aminobenzoate degradation; Styrene degradation	Sphingopyxis italica	96.8	TrEMBL
SPHINC33_v1_180006	fadB	4.2.1.17	putative enoyl-CoA hydratase	Aminobenzoate degradation; Caprolactam degradation	Sphingopyxis macrogoltabida	93.3	TrEMBL
SPHINC33_v1_1540018 SPHINC33_v1_240069 SPHINC33_v1_310015 SPHINC33_v1_330018 SPHINC33_v1_850028 SPHINC33_v1_970031		4.2.1.1.7	Enoyl-CoA hydratase		Sphingopyxis lindanitolerans	95.5	TrEMBL
SPHINC33_v1_1040012	nat	2.3.1.5	Arylamine N-acetyltransferase	Nitrotoluene degradation	Sphingopyxis alaskensis	69	TrEMBL
SPHINC33_v1_200049	nemA	1.3.1.-	N-ethylmaleimide reductase		Escherichia coli	45.9	SwissProt
SPHINC33_v1_1230032 SPHINC33_v1_180013	fadA	2.3.1.16	Steroid 3-ketoacyl-CoA thiolase FadA6	Ethylbenzene degradation	Sphingopyxis granuli	94.1	TrEMBL
SPHINC33_v1_540008	fadA	2.3.1.6	3-ketoacyl-CoA thiolase		Sphingopyxis terrae	96.4	TrEMBL
SPHINC33_v1_180019	ipdB	4.1.99.-	Cholesterol ring-cleaving hydrolase IpdB subunit	Styrene degradation	Sphingomonas sp. R3G8D	80.6	TrEMBL
SPHINC33_v1_180020	ipdA	4.1.99.-	Cholesterol ring-cleaving hydrolase IpdA subunit		Mycobacterium tuberculosis	49.8	SwissProt
SPHINC33_v1_400064	nagL	5.2.1.4	Maleylpyruvate isomerase		Sphingopyxis terrae	90	TrEMBL
SPHINC33_v1_1260004	hbdA	1.1.1.157	3-hydroxybutyryl-CoA dehydrogenase	Caprolactam degradation	Sphingopyxis italica	96.2	TrEMBL
SPHINC33_v1_1380047 SPHINC33_v1_180064		3.1.1.83	epsilon-lactone hydrolase		Streptomyces hygroscopicus	34.8	SwissProt
SPHINC33_v1_310019		1.1.1.35	3-hydroxyacyl-CoA dehydrogenase		Sphingopyxis lindanitolerans	95.7	TrEMBL
SPHINC33_v1_440002		1.3.99.-	acyl-CoA dehydrogenase		Anaerotignum propionicum	38.7	SwissProt
SPHINC33_v1_600002	inhA	4.2.1.103	Isonitrile hydratase		Pseudomonas chlororaphis	50.8	SwissProt
SPHINC33_v1_1340006 SPHINC33_v1_1590008		1.14.15.30	3-ketosteroid 9alpha-monooxygenase subunit A	Steroid degradation	Sphingomonas sp. R3G8D	76.6	TrEMBL
SPHINC33_v1_1340022		1.5.1.36	4-hydroxyphenylacetate 3-hydroxylase, reductase component		Rhizobium meliloti	42.9	SwissProt
SPHINC33_v1_1340024	fadD	6.2.1.41	3-[(3aS,4S,7aS)-7a-methyl-1,5-dioxo-octahydro-1H-inden-4-yl]propanoyl:CoA ligase		Mycobacterium tuberculosis	51.4	SwissProt
SPHINC33_v1_460001		1.3.99.5	3-oxo-5alpha-steroid 4-dehydrogenase		Sphingomonas haloaromaticamans	76.7	TrEMBL
SPHINC33_v1_460006		1.14.14.12	3-hydroxy-9,10-secoandrosta-1,3,5(10)-triene-9,17-dione monooxygenase		Rhodococcus jostii	34.7	SwissProt
SPHINC33_v1_460007	hsaC	1.13.11.25	Iron-dependent extradiol dioxygenase		Sphingomonas haloaromaticamans	58.5	TrEMBL
SPHINC33_v1_460008	ksdl	5.3.3.1	Steroid Delta-isomerase		Sphingomonas haloaromaticamans	60.2	TrEMBL
SPHINC33_v1_460010 SPHINC33_v1_700010		1.3.99.4	3-oxosteroid 1-dehydrogenase		Mycolicibacterium smegmatis	39.8	SwissProt
SPHINC33_v1_700021		1.14.15.28	putative Steroid C26-monooxygenase		Saccharopolyspora erythraea	36.5	SwissProt
SPHINC33_v1_700031		1.1.1.51	3-beta-hydroxysteroid dehydrogenase		Comamonas testosteroni	43.3	SwissProt

## Sheet: Rhodococcus sp. bin C_3
Rhodococcus sp. bin C_3
MaGe Locus Tag	Gene	EC number	Product	Involved in xenobiotics biodegradation and metabolism	Best Hit (UniProt)
					Organism	Identity %	Database
RHODOC33_v1_1350005		3.8.1.2	2-haloacid dehalogenase	Chlorocyclohexane and chlorobenzene degradation	Rhodococcus erythropolis	99.1	TrEMBL
RHODOC33_v1_1560035	dhmA	3.8.1.5	Haloalkane dehalogenase 2		Mycobacterium tuberculosis	61.1	SwissProt
RHODOC33_v1_1800005	catB	5.5.1.1	Muconate cycloisomerase 1	Chlorocyclohexane and chlorobenzene degradation; Fluorobenzoate degradation; Toluene degradation	Rhodococcus opacus	84.5	SwissProt
RHODOC33_v1_1800006	catA	1.13.11.1	Catechol 1,2-dioxygenase		Rhodococcus opacus	72.2	SwissProt
RHODOC33_v1_2250012	dhaA	3.8.1.5	Haloalkane dehalogenase	Chlorocyclohexane and chlorobenzene degradation	Rhodococcus erythropolis	99.3	TrEMBL
RHODOC33_v1_2290011		3.8.1.3	Fluoroacetate dehalogenase		Rhodococcus erythropolis	97.1	TrEMBL
RHODOC33_v1_2460020 RHODOC33_v1_40018		3.1.1.45	carboxymethylenebutenolidase	Chlorocyclohexane and chlorobenzene degradation; Fluorobenzoate degradation; Toluene degradation	Rhodococcus erythropolis	100	TrEMBL
RHODOC33_v1_2510022 RHODOC33_v1_70007	macA	1.3.1.32	Maleylacetate reductase 1	Chlorocyclohexane and chlorobenzene degradation; Fluorobenzoate degradation	Rhodococcus erythropolis	98	TrEMBL
RHODOC33_v1_2020025		3.1.1.2	acyl-CoA thioesterase I	Bisphenol degradation	Geobacillus stearothermophilus	31.7	SwissProt
RHODOC33_v1_840005		1.13.11.41	2,4'-dihydroxyacetophenone dioxygenase
RHODOC33_v1_1280037	nthA	4.2.1.84	Nitrile hydratase subunit alpha	Fluorobenzoate degradation	Rhodococcus erythropolis	98.6	SwissProt
RHODOC33_v1_1280038	nthB	4.2.1.84	Nitrile hydratase subunit beta		Rhodococcus erythropolis	99.5	TrEMBL
RHODOC33_v1_1320007 RHODOC33_v1_2440009	amnE	4.1.1.77	4-oxalocrotonate decarboxylase	Dioxin degradation; Xylene degradation	Rhodococcus erythropolis	99.6	TrEMBL
RHODOC33_v1_2040005 RHODOC33_v1_600062	mhpE	4.1.3.39	4-hydroxy-2-oxovalerate aldolase		Rhodococcus erythropolis	100	SwissProt
RHODOC33_v1_2040006 RHODOC33_v1_600063	mhpF	1.2.1.10	acetaldehyde dehydrogenase (acetylating) MhpF		Rhodococcus erythropolis	99.7	SwissProt
RHODOC33_v1_600064	mhpD	4.2.1.80	2-hydroxypentadienoate hydratase		Rhodococcus erythropolis PR4	98.9	TrEMBL
RHODOC33_v1_1320006 RHODOC33_v1_2440008	amnC	1.2.1.32	2-aminomuconic 6-semialdehyde dehydrogenase	Xylene degradation; Toluene degradation	Rhodococcus erythropolis	99.4	TrEMBL
RHODOC33_v1_2080022	xylC	1.2.1.28	Benzaldehyde dehydrogenase [NAD(+)]		Rhodococcus erythropolis	99.8	TrEMBL
RHODOC33_v1_2520014 RHODOC33_v1_310013	xylB	1.1.1.90	Aryl-alcohol dehydrogenase		Rhodococcus erythropolis	97.9	TrEMBL
RHODOC33_v1_2420095		1.2.1.62	putative 4-formylbenzenesulfonate dehydrogenase TsaC1/TsaC2	Toluene degradation	Rhodococcus erythropolis	99.6	TrEMBL
RHODOC33_v1_60017	pcaH	1.13.11.3	Protocatechuate 3,4-dioxygenase beta chain	Polycyclic aromatic hydrocarbon degradation	Rhodococcus erythropolis	99.2	TrEMBL
RHODOC33_v1_60018		1.13.11.3	protocatechuate 3,4-dioxygenase, alpha subunit		Rhodococcus erythropolis	97.7	TrEMBL
RHODOC33_v1_1420005	frmA	1.1.1.284	S-(hydroxymethyl)glutathione dehydrogenase	Naphthalene degradation; Metabolism of xenobiotics by cytochrome P450 pathway; Drug metabolism - cytochrome P450 pathway	Ochrobactrum soli	90.8	TrEMBL
RHODOC33_v1_1430001	adhD	1.1.1.1	putative alcohol dehydrogenase D		Mycobacterium tuberculosis	89.1	SwissProt
RHODOC33_v1_1840004		1.1.1.-	NAD+-dependent secondary alcohol dehydrogenase Adh1		Frankia sp. BMG5.23	73.3	TrEMBL
RHODOC33_v1_2140027 RHODOC33_v1_2480002	adhB	1.1.1.1	Alcohol dehydrogenase B		Rhodococcus erythropolis	99.7	TrEMBL
RHODOC33_v1_420019	yiaY	1.1.1.1	putative alcohol dehydrogenase		Rhodococcus erythropolis	99.3	TrEMBL
RHODOC33_v1_1220019	fadl	2.3.1.16	3-ketoacyl-CoA thiolase	Ethylbenzene degradation	Rhodococcus enclensis	99.1	TrEMBL
RHODOC33_v1_160005		2.3.1.16	Beta-ketothiolase BktB		Rhodococcus erythropolis	99.7	TrEMBL
RHODOC33_v1_1820004 RHODOC33_v1_2390105 RHODOC33_v1_2390114 RHODOC33_v1_2420061 RHODOC33_v1_2550016 RHODOC33_v1_450077 RHODOC33_v1_680007 RHODOC33_v1_710036	fadA	2.3.1.16	Steroid 3-ketoacyl-CoA thiolase FadA6		Rhodococcus erythropolis	99.7	TrEMBL
RHODOC33_v1_450062	bktB	2.3.1.16	Beta-ketothiolase BktB		Rhodococcus erythropolis	100	TrEMBL
RHODOC33_v1_730007	paaJ	2.3.1.174	3-oxoadipyl-CoA/3-oxo-5,6-dehydrosuberyl-CoA thiolase		Rhodococcus qingshengii	99.8	TrEMBL
RHODOC33_v1_1900024		6.3.4.6	urea carboxylase	Atrazine degradation	Rhodococcus erythropolis PR4	99.7	TrEMBL
RHODOC33_v1_220064		3.5.1.54	allophanate hydrolase		Rhodococcus erythropolis	98.1	TrEMBL
RHODOC33_v1_500072		3.5.1.5	urease subunit gamma		Agrobacterium radiobacter	69	SwissProt
RHODOC33_v1_500074	ureC	3.5.1.5	urease (alpha subunit)		Frankia casuarinae	67.1	SwissProt
RHODOC33_v1_1020016	ald	1.2.1.83	3-succinoylsemialdehyde-pyridine dehydrogenase	Metabolism of xenobiotics by cytochrome P450 pathway	Rhodococcus erythropolis	99.4	TrEMBL
RHODOC33_v1_30079		1.1.1.179	dihydrodiol dehydrogenase / D-xylose 1-dehydrogenase (NADP)		Rhodococcus erythropolis	98.1	TrEMBL
RHODOC33_v1_2280019 RHODOC33_v1_2340009		1.14.13.8	dimethylaniline monooxygenase (N-oxide forming)	Drug metabolism - cytochrome P450 pathway	Rhodococcus erythropolis	98.9	TrEMBL
RHODOC33_v1_1400008	katG	1.11.1.21	Catalase-peroxidase	Drug metabolism - other enzymes pathway	Rhodococcus erythropolis	99	SwissProt
RHODOC33_v1_1580036	nrdF	1.17.4.1	ribonucleoside-diphosphate reductase 2 subunit beta		Mycobacterium tuberculosis	87.8	SwissProt
RHODOC33_v1_1820032	pyrE	2.4.2.10	Orotate phosphoribosyltransferase		Rhodococcus erythropolis	100	TrEMBL
RHODOC33_v1_200015	rdgB	3.6.1.66	deoxyinosine/deoxyxanthosine triphosphate pyrophosphatase, promiscuous (subunit A)		Nocardia farcinica	79.8	SwissProt
RHODOC33_v1_2360017	guaB	1.1.1.205	inosine-monophosphate dehydrogenase		Mycobacterium tuberculosis	81.8	SwissProt
RHODOC33_v1_2360023	guaA	6.3.5.2	GMP synthetase		Nocardia farcinica	85.4	SwissProt
RHODOC33_v1_2500009	hprT	2.4.2.8	hypoxanthine-guanine phosphoribosyltransferase		Rhodococcus erythropolis	99.5	TrEMBL
RHODOC33_v1_2570012	ndk	2.7.4.6	nucleoside diphosphate kinase		Rhodococcus erythropolis	99.3	SwissProt
RHODOC33_v1_30062	deoA	2.4.2.4	Thymidine phosphorylase		Rhodococcus erythropolis	99.8	TrEMBL
RHODOC33_v1_30063	cdd	3.5.4.5	Cytidine deaminase		Rhodococcus erythropolis	100	TrEMBL
RHODOC33_v1_40008		6.3.5.2	GMP synthase (glutamine-hydrolysing)		Rhodococcus erythropolis	100	TrEMBL

## Sheet: Achromobacter sp. bin C_3
Achromobacter sp. bin C_3
MaGe Locus Tag	Gene	EC number	Product	Involved in xenobiotics biodegradation and metabolism	Best Hit (UniProt)
					Organism	Identity %	Database
ACHROC33_v1_1060004	benD	1.3.1.25	1,6-dihydroxycyclohexa-2,4-diene-1-carboxylate dehydrogenase	Fluorobenzoate degradation	Achromobacter veterisilvae	99.2	TrEMBL
ACHROC33_v1_1060006	catA	1.13.11.1	Catechol 1,2-dioxygenase 2	Fluorobenzoate degradation; Toluene degradation	Achromobacter veterisilvae	99.7	TrEMBL
ACHROC33_v1_1060007	cbnB	5.5.1.7	Chloromuconate cycloisomerase CbnB		Achromobacter veterisilvae	98.8	TrEMBL
ACHROC33_v1_1810005 ACHROC33_v1_890003		3.1.1.45	carboxymethylenebutenolidase	Fluorobenzoate degradation; Toluene degradation	Escherichia coli	30	SwissProt
ACHROC33_v1_2570031 ACHROC33_v1_890004		1.14.12.13	2-halobenzoate 1,2-dioxygenase large subunit		Achromobacter veterisilvae	99.8	TrEMBL
ACHROC33_v1_3280007	tftE	1.3.1.32	Maleylacetate reductase		Achromobacter veterisilvae	98.6	TrEMBL
ACHROC33_v1_4510007 ACHROC33_v1_5660002	ysgA		putative dienelactone hydrolase		Achromobacter veterisilvae	98.9	TrEMBL
ACHROC33_v1_1000010 ACHROC33_v1_5810005 ACHROC33_v1_7790024	mhpD	4.2.1.80	2-keto-4-pentenoate hydratase	Dioxin degradation; Xylene degradation	Achromobacter veterisilvae	100	TrEMBL
ACHROC33_v1_2070010	mhbM	1.14.13.24	3-hydroxybenzoate 6-hydroxylase	Dioxin degradation; Polycyclic aromatic hydrocarbon degradation; Naphthalene degradation	Klebsiella oxytoca	71.1	SwissProt
ACHROC33_v1_4020001 ACHROC33_v1_820011		1.14.13.1	salicylate hydroxylase		Pseudomonas fluorescens	35.8	SwissProt
ACHROC33_v1_7470004	mhpF	1.2.1.10	acetaldehyde dehydrogenase (acetylating) MhpF	Dioxin degradation; Xylene degradation	Comamonas testosteroni	89.3	SwissProt
ACHROC33_v1_7470005	mhpE	4.1.3.39	4-hydroxy-2-oxovalerate aldolase	Dioxin degradation	Comamonas testosteroni	92.6	SwissProt
ACHROC33_v1_3130007	amnC	1.2.1.32	2-aminomuconic 6-semialdehyde dehydrogenase	Xylene degradation; Toluene degradation	Achromobacter veterisilvae	99.4	TrEMBL
ACHROC33_v1_5700001		1.13.11.-	2,3-dihydroxy-p-cumate/2,3-dihydroxybenzoate 3,4-dioxygenase	Xylene degradation	Achromobacter veterisilvae	99	TrEMBL
ACHROC33_v1_5700002		4.1.1.-	HCOMODA/2-hydroxy-3-carboxy-muconic semialdehyde decarboxylase
ACHROC33_v1_5700003	dmpC	1.2.1.85	2-hydroxymuconic semialdehyde dehydrogenase		Achromobacter veterisilvae	100	TrEMBL
ACHROC33_v1_6210011		1.13.11.2	catechol 2,3-dioxygenase		Achromobacter veterisilvae	99.7	TrEMBL
ACHROC33_v1_800017	xylF	3.7.1.9	2-hydroxymuconate semialdehyde hydrolase		Bordetella hinzii	70	TrEMBL
ACHROC33_v1_2100009 ACHROC33_v1_6130020	mphP	1.14.13.7	Phenol hydroxylase P5 protein	Toluene degradation	Achromobacter veterisilvae	98	TrEMBL
ACHROC33_v1_4510007 ACHROC33_v1_5660002	ysgA	.-	putative dienelactone hydrolase		Achromobacter veterisilvae	98.9	TrEMBL
ACHROC33_v1_6350003 ACHROC33_v1_890007	tsaC1	1.2.1.62	4-formylbenzenesulfonate dehydrogenase TsaC1/TsaC2		Achromobacter veterisilvae	99.6	TrEMBL
ACHROC33_v1_2570002	ndoA	.-	Naphthalene 1,2-dioxygenase system, ferredoxin component	Polycyclic aromatic hydrocarbon degradation; Naphthalene degradation; Nitrotoluene degradation	Pseudomonas putida	60.2	SwissProt
ACHROC33_v1_7110022	pht	1.-.-.-	putative 4,5-dihydroxyphthalate dehydrogenase	Polycyclic aromatic hydrocarbon degradation	Paraburkholderia caribensis	61.6	TrEMBL
ACHROC33_v1_1000002		3.8.1.2	2-haloacid dehalogenase	Chloroalkane and chloroalkene degradation	Achromobacter veterisilvae	99.6	TrEMBL
ACHROC33_v1_1010091 ACHROC33_v1_5910002	ephA	3.3.2.10	Epoxide hydrolase A		Achromobacter veterisilvae	97.6	TrEMBL
ACHROC33_v1_2400006 ACHROC33_v1_340016 ACHROC33_v1_7150003	adh	1.1.1.1	Alcohol dehydrogenase	Chloroalkane and chloroalkene degradation; Naphthalene degradation	Achromobacter veterisilvae	99.7	TrEMBL
ACHROC33_v1_4560031	hdl IVa	3.8.1.2	(S)-2-haloacid dehalogenase 4A	Chloroalkane and chloroalkene degradation	Achromobacter veterisilvae	99.7	TrEMBL
ACHROC33_v1_6150004	frmA	1.1.1.284	S-(hydroxymethyl)glutathione dehydrogenase	Chloroalkane and chloroalkene degradation; Naphthalene degradation	Photobacterium damsela	82.7	SwissProt
ACHROC33_v1_6440013		3.8.1.3	Fluoroacetate dehalogenase	Chloroalkane and chloroalkene degradation	Achromobacter agilis	89.7	TrEMBL
ACHROC33_v1_7140006	davD	1.2.1.3	Aldehyde dehydrogenase (NAD(+))		Achromobacter veterisilvae	100	TrEMBL
ACHROC33_v1_7530004	dhmA	3.8.1.5	Haloalkane dehalogenase 2		Achromobacter veterisilvae	99	TrEMBL
ACHROC33_v1_830013	styD	1.2.1.39	Phenylacetaldehyde dehydrogenase		Achromobacter veterisilvae	99.2	TrEMBL
ACHROC33_v1_2570004	nagG	1.14.13.172	Salicylate 5-hydroxylase, large oxygenase component	Naphthalene degradation	Achromobacter veterisilvae	99.3	TrEMBL
ACHROC33_v1_4480008 ACHROC33_v1_4670004 ACHROC33_v1_5010004		5.99.1.4	2-hydroxychromene-2-carboxylate isomerase		Bordetella ansorpii	100	TrEMBL
ACHROC33_v1_2920001	nemA	1.3.1.-	N-ethylmaleimide reductase	Nitrotoluene degradation	Achromobacter veterisilvae	99.7	TrEMBL
ACHROC33_v1_2190003		6.3.4.6	urea carboxylase	Atrazine degradation	Achromobacter denitrificans	92.7	TrEMBL
ACHROC33_v1_2190004	atzF	3.5.1.54	Allophanate hydrolase		Achromobacter veterisilvae	98.8	TrEMBL
ACHROC33_v1_2910004	atzE	3.5.1.131	1-carboxybiuret hydrolase subunit AtzE		Achromobacter veterisilvae	99.6	TrEMBL
ACHROC33_v1_2940032	atzE	3.5.1.84	Biuret hydrolase		Achromobacter veterisilvae	96.6	TrEMBL
ACHROC33_v1_1040003		1.3.99.4	3-oxosteroid 1-dehydrogenase	Steroid degradation	Achromobacter veterisilvae	99.3	TrEMBL
ACHROC33_v1_2510004 ACHROC33_v1_2950007 ACHROC33_v1_6370016 ACHROC33_v1_7250002	fadD3	6.2.1.41	3-[(3aS,4S,7aS)-7a-methyl-1, 5-dioxo-octahydro-1H-inden-4-yl]propanoyl:CoA ligase		Achromobacter veterisilvae	98.5	TrEMBL
